# Supplementary material for: Exploring the digital extremist ecosystem: a preliminary analysis of hateful posts on Mod DB
Source: Front Psychol. 2025 Feb 12;15:1502098. doi: 10.3389/fpsyg.2024.1502098 (PMC11862834; doi:10.3389/fpsyg.2024.1502098)
Supplement: Supplementary file 1 [file Table_1.XLSX]

## Sheet: Sheet1
First Order Codes	Second Order Codes	Third Order Codes	Description	Frequency
User information
	Striking name		The user name contains explicit or implicit references to extremist ideologies or narratives	81
	Striking avatar		The user avatar contains explicit or implicit references to extremist ideologies or narratives	85
	Profile restrictions		Limitations to the visibility of profiles
		User banned	User has been banned	1
		Profile not visible	Profile cannot be displayed	3
		Comments not visible	Comments cannot be displayed	12
	User type
		Developer	The user is a (mod) developer	20
		Staff	The user is a member of the Mod DB staff e.g. administrator or moderator	2
	Conspicuous bio		The description of the user profile contains conspicuous content	7
	Date
		2024	The post dates from the year 2024	48
		2023	The post dates from the year 2023	64
		2022	The post dates from the year 2022	53
		2021	The post dates from the year 2021	26
		2020	The post dates from the year 2020	31
		2015-2020	The post dates from the years 2015-2020	71
		2010-2015	The post dates from the years 2010-2015	219
		2002-2010	The post dates from the years 2002-2010	9
Content
	External content
		Link	The post contains a link	44
		Embedded	The post contains embedded media	34
	Rating
		Positive rating	The content was rated positively by other users	268
		Neutral rating	The content was rated neutral by other users	9
		Negative rating	The content was rated negatively by other users	40
	Reaction
		Counter speech	The contribution represents counter-speech	82
		Affirmation	The post affirms a previous one	73
	Advertising		The post contains advertising	23
	Review		The post is a review of uploaded content	2
	Question about update		The post asks for an update of the uploaded content	14
	Technical		It is a post with technical content	14
	Complaint		The post is a complaint about the uploaded content	14
	Emotionality
		positive	Expression of positive emotions	86
		negative	Expression of negative emotions	117
	Conspicuous features
		Call for violence	The post calls for violence	23
		Glorification of violence	The post glorifies violence	119
		Insults	The post contains insults	74
		Trolling	(Suspected) trolling activities	15
Style
	Language
		German	German-language post	5
		English	English post	477
		Arabic	Arbaic-language post	14
		Other Language	The post is written in another language	4
	Striking punctuation		The punctuation is conspicuous and does not conform to standard grammar	57
	Striking spelling		The spelling shows particular anomalies	25
		Consistent capitalization	The post features consistent capitalization	21
	Length
		Very short	Very short post (a few words)	30
		Short	Short post (a few sentences)	86
		Medium	Medium-length post (several sentences)	55
		Long	Unusually long post	44
	Tech jargon		The post is written in a technical tone	10
political / ideological tendency
	radical left-wing		The post is written from a radical left-wing perspective	3
	right-wing (borderline)		The post is written from a moderate or borderline right-wing perspective	43
	right-wing extremist		The post is written from a far-right perspective	137
	Islam		The post is written from a Muslim perspective	18
	Islamist		The post is written from an Islamist perspective	70
	psychologically conspicuous		The post indicates psychological anomalies e.g. very long, incoherent texts that are difficult to understand	19
	Mixed ideology		The post contains mixed ideological content	16
Concepts
	NS glorification		The post glorifies National Socialism	63
	ethnic nationalism		The post advocates for ethnic nationalism	49
	ethno-pluralistic		The post features ethno-pluralist positions	27
	misogynist		The post is misogynistic	23
	anti-Muslim		The post is directed against Muslims	26
	jihadist		The post contains jihadist content	38
	Salafist		The post contains Salafist content	21
	antisemitic
		classical	Classic antisemitic narratives are used	101
		post-shoah	The post features modern antisemitism	16
		Israel-related	The post is directed against Israel or Israelis in an antisemitic way	242
	racist		The post contains racist content	50
	conspiracy myth		The post contains conspiracy myths	109
	Anti-LGBTIQ+		The post is directed against LGBTIQ+	28
